# Supplementary material for: Eponyms in Otology: A Historical Narrative of Commonly Used Surgical Instruments
Source: OTO Open. 2023 May 9;7(2):e52. doi: 10.1002/oto2.52 (PMC10167537; doi:10.1002/oto2.52)
Supplement: Supplementary file 1 — A more complete listing of eponymous ear instruments. [file OTO2-7-e52-s001.xlsx]

## Sheet: Researched (otology)
Name of Instrument	Use	Named After	Time Period	Military Connection	Notable Accomplishments	Demographics	Institutional Association
Rosen Pick	Useful in finepoint manipulation or dissection of small aural structures	Samuel Rosen 1	1897-1981	---	Discovered and popularized stapes mobilization as a treatment for otosclerosis; awarded the Hektoen Gold Medal from the American Medical Association in 1956	Polish-American; Jewish	Columbia University, Mount Sanai
Adson Forceps	Short fine non-toothed or toothed forceps	Alfred Washington Adson 2	1887-1951	1st Lieutenant in the United States Army Medical Reserve Corps during WWI	Started Section of Neurological Surgery at Mayo Clinic in 1919	Norwegian-American	Mayo Clinic
House Type Tools	Workhorse otologic toolset	William F. House 3	1923-2012	Dental Officer for the United States Navy (1946-1948)	Considered the "father of neurotology"; inventor of cochlear implant	American	House Ear Institute
Lempert Speculum/Elevator	Used to open the ear canal	Julius Lempert 4	1890-1968	---	Developed stapes fenestration procedure and the endaural approach	Polish-American; Jewish	---
Glasscock Dressing	Used to protect ear after surgery	Michael E. Glasscock III 5	1933-2018	---	Founded the Otology Group (now Otology Group of Vanderbilt); President of the American Otologic Society	American	Vanderbilt University
Bellucci Micro Ear Scissors	Fine scissors for middle ear surgery	Richard Bellucci 6	1914-2005	---	President of the American Otologic Society	Italian-American	Manhattan Eye, Ear and Throat Hospital
Hartmann Ear Forceps	Used to remove foreign bodies from the ear canal	Arthur Hartmann 7, 8	1849-1931	Medical Sergeant for the Württemberg Medical Corps (1870-1871); German Army Physician 1873-1875	Developed the first audiometer and auditory chart	German	Rudolf Virchow Hospital
Wullstein Retractor	Self retaining restractor	Horst Ludwig Wullstein9	1906-1987	German Army Physician During WWII (1941-1943)	Developed the first tympanoplasty classification; founder of Journal of Audiology	German	Würzburg Medical Faculty
Sheehy Fascia press	Used to prepare tissue graft	James L. Sheehy 10	1926-2006	Otolaryngologists for the United States Army Medical Corps	Pioneered outcomes based research in otology; American Otological Society Award of Merit in 1992.	American	The House Ear Clinic; Professor at University of Southern California
Weitlaner Retractor	Self-retaining tissue spreader	Franz Weitlaner 11	1872-1944	---	---	Austrian	University of Innsbruck
Freer Elevator	Elevation/separation of periosteum	Otto "Tiger" Freer 12	1857 - 1939	---	American Medical Association Secretary from 1903 to 1905	American	Rush Medical School
Frazier Suction	Used for precise suction in confined surgical locations	Charles Harrison Frazier 13	1870-1936	Neurosurgery Consultant to the United States Army Surgeon General during WWI	Founder of the Society of Neurological Surgeons	American	Perelman School of Medicine, University of Pennsylvania
Baron Suction	Used to suction middle ear contents	Shirley H. Baron 14	1904-1979	United States Navy Medical Officer (1942-1946)	Recognized for his research and teaching regarding management of aural cholesteatoma; he was an active member and leader of numerous medical societies	American	University of California San Francisco
Crabtree Dissector	Dissection instrument for middle ear surgery	Norman Lloyd Crabtree 15	1916-2004	---	Founded the British Association of Otolaryngology	English	United Birmingham Hospitals
Applebaum Incustapdiel Prosthesis	Prosthetic device used to repair incudostapedial discontinuity	Edward L. Applebaum16	Present	---	Holds patents for two middle-ear implants	American	Northwestern University Feinberg School of Medicine
Tilley Aural Forceps	Insertion/removal of dressings	Herbert Tilley 17	1867-1941	---	Significant contributions to the field of laryngology; served as President of the Medical Society of London	English	University College Hospital, London
Derlacki Mobilizer	Used to retract fascia	Eugene L. Derlacki18	1913-2004	United States Navy Medical Officer WWII (1943-1946)	President of the American Academy of Ophthalmology and Otolaryngology; President of The American Academy of Otolaryngology—Head and Neck Surgery	American	Northwestern University Feinberg School of Medicine
Thomassin Elevator	Used to help remove tissue from difficult to reach areas of the middle ear	Jean-Marc Thomassin19	Present	---	Pioneer of Endoscopic Ear Surgical Technique	French	Aix-Marseille Université
Mollisons Mastoid Retractor	Self retaining retractor used in mastoid surgeries	William Mayhew Mollison 20	1878 - 1967	---	Served as President of the Section of Laryngology and Otology at the Royal Society of Medicine	English	King's College London, Guy's Hospital
Castroviejo	Needle holder used in vascular and microvascular surgery	Ramón Castroviejo21	1904–1987	---	Pioneer in corneal transplantation	Spanish-American	St. Vincent's Hospital, New York
Fisch Infratemporal Fossa Retractor	Retractor used in infratemporal fossa approach	Ugo Fisch 22	1931 - 2019	---	Founding member and Chairman of the European Academy of Otology and Neurotology (EAONO)	Swiss	University of Zürich
Sources:
1. Bhutta M. A one-millimeter push revolutionizes ear surgery: the story of Samuel Rosen and surgery of the stapes bone. Hektoen International Journal. 2016;8(3). https://hekint.org/2017/01/30/a-one-millimeter-push-revolutionizes-ear-surgery-the-story-of-samuel-rosen-and-surgery-of-the-stapes-bone/
2. Craig WM. Alfred Washington Adson, pioneer neurosurgeon, 1887-1951. J Neurosurg. 1952;9(2):117-123. doi:10.3171/jns.1952.9.2.0117
3. Berliner KI. In memoriam: William F. House, D.D.S., M.D., the "father of neurotology" 1923-2012. Otol Neurotol. 2013;34(3):386-387. doi:10.1097/MAO.0b013e3182877b43
4. Pietruski J. Juliusz Lempert (1890-1959): the author of the fenestration technique. Otolaryngol Pol. 1998;52(3):341-346.
5. Batcheldor, M. VUMC mourns renowned neurotologist Glasscock. Vanderbilt University. Accessed January 9, 2023. https://news.vumc.org/2018/02/22/vumc-mourns-renowned-neurotologist-glasscock/
6. Richard Bellucci, 91, Surgeon and Inventor, Dies. New York Times. Accessed January 3, 2023. https://www.nytimes.com/2006/01/22/nyregion/richard-bellucci-91-surgeon-and-inventor-dies.html
7. Zarniko, C. For Arthur Hartmann’s 80th Birthday. European Archives of Oto-Rhino-Laryngology. 1929;120. https://doi.org/10.1007/BF01583440
8. Pappas DG. Arthur Hartmann (1849-1931). Ear Nose Throat J. 1996;75(5):282.
9. Mudry A. Otorhinolaryngology as "Made in Germany" since 1921: an international perspective. HNO. 2021;69(5):366-384. doi:10.1007/s00106-021-01047-8
10. Brackmann, DE. In Memoriam: James Sheehy: December 21, 1926 - March 22, 2006. Otology & Neurotology, 2006;27(8):1051-1052. doi:10.1097/01.mao.0000247809.55335.a7
11. Sharma A, Swan KG. Franz Weitlaner: the great spreader of surgery. J Trauma. 2009;67(6):1431-1434. doi:10.1097/TA.0b013e3181b2fe3e
12. Chittiboina P, Connor DE Jr, Nanda A. Dr. Otto "Tiger" Freer: inventor and innovator. Neurosurg Focus. 2012;33(2):E12. doi:10.3171/2012.6.FOCUS12137
13. Kaya Y, Sarikcioglu L. Charles Harrison Frazier (1870-1936) and his legacy to neurosurgery. Childs Nerv Syst. 2015;31(3):355-358. doi:10.1007/s00381-014-2543-z
14. Boles R. Shirley H. Baron, MD, 1904-1979. Arch Otolaryngol. 1980;106(9):591-592. doi:10.1001/archotol.1980.00790330071026
15. Crabtree, Norman Lloyd (1916 - 2004). Royal College of Surgeons of England: Plarr’s Lives of the Fellows. Accessed Dec 7, 2022. https://livesonline.rcseng.ac.uk/client/en_GB/lives/search/results?qu=Norman+Lloyd+Crabtree&te=ASSET
16. Edward Applebaum. Wayne State University. Accessed Nov 12, 2022. https://alumni.med.wayne.edu/alums/553852
17. Tilley, Herbert (1866 - 1941). Royal College of Surgeons of England: Plarr’s Lives of the Fellows. Accessed Nov 18, 2022. https://livesonline.rcseng.ac.uk/client/en_GB/lives/search/detailnonmodal/ent:$002f$002fSD_ASSET$002f0$002fSD_ASSET:376897/one?qu=Herbert+Tilly&te=ASSET&rt=false%7C%7C%7CARCHIVES_PERSON_NAME%7C%7C%7CPersonal+Name+%28Referenced%29
18. Micco, Alan G. Eugene L. Derlacki, M.D., March 16, 1913–July 21, 2004. Otology & Neurotology. 25(6):p 855, November 2004.
19. Thomassin JM. The History and Development of Endoscopic Ear Surgery (EES).The Journal of Laryngology & Otology. 2016;130(S3):S46-S47. doi:10.1017/S002221511600253X
20. Mollison, William Mayhew (1878 - 1967). Royal College of Surgeons of England: Plarr’s Lives of the Fellows. Accessed Nov 18, 2022. https://livesonline.rcseng.ac.uk/client/en_GB/lives/search/detailnonmodal/ent:$002f$002fSD_ASSET$002f0$002fSD_ASSET:378134/one?qu=%22rcs%3A+E005951%22&rt=false%7C%7C%7CIDENTIFIER%7C%7C%7CResource+Identifier
21. Kundan S, Agrawal A, Rao SG. The humble Castroviejo. Indian J Thorac Cardiovasc Surg. 2022;38(4):460-461. doi:10.1007/s12055-021-01325-8
22. Linder T. Remembering Professor Ugo Fisch. J Int Adv Otol. 2020;16(1):1-2. doi:10.5152/iao.2020.310120
